# Supplementary material for: Intestinal Microbiota Influence Doxorubicin Responsiveness in Triple-Negative Breast Cancer
Source: Cancers (Basel). 2022 Oct 4;14(19):4849. doi: 10.3390/cancers14194849 (PMC9563306; doi:10.3390/cancers14194849)
Supplement: Supplementary file 1 [file cancers-14-04849-s001.zip]

Archive with 1 entries (1 files):
- cancers-1884154-supplementary.pdf
